# Supplementary material for: Novel Adenine–Hydrazone Hybrids Against Human Lung Adenocarcinoma (A549): Design, Synthesis, Cellular Mechanistic Investigation and Molecular Docking Studies
Source: Pharmaceuticals (Basel). 2026 Mar 13;19(3):474. doi: 10.3390/ph19030474 (PMC13028652; doi:10.3390/ph19030474)
Supplement: Supplementary file 1 [file pharmaceuticals-19-00474-s001.zip]

Archive with 1 entries (1 files):
- pharmaceuticals-4181702-supplementary.pdf
